# Supplementary material for: Prediction model of gastrointestinal tumor malignancy based on coagulation indicators such as TEG and neural networks
Source: Front Immunol. 2025 Mar 25;16:1507773. doi: 10.3389/fimmu.2025.1507773 (PMC11975555; doi:10.3389/fimmu.2025.1507773)
Supplement: Supplementary file 3 [file Table2.xlsx]

## Sheet: 恶性肿瘤组
	Age/year	sex	matrimony	smoking	tipple	Blood pressure	Height /m	Weight /kg	BMI	Nutritional screening	VTE scale	Tumor size cm	Tumor stage /TNM		Tumor type	thromboelastogram					Thrombus hemostasis									Tumor tetrad				albumin	globulin	platelet	leukocyte	neutrophil	lymphocyte	erythrocyte	hemoglobin
																R	K	Angle	MA	CI	PT	INR	PTA	APTT	FIB	TT	D-二聚体	FDP	AT-Ⅲ	alpha-fetoprotein	Carcinoembryonic antigen	Carbohydrate antigen 19-9	CA72-4
1	61	1	1	2	3	3	1.7	61	21.11	0	2	3.5*2.5*1	pT3N0Mx	Ⅱ	Moderately differentiated adenocarcinoma	4.7	1.9	63.8	54.3	-0.1	10.2	0.8	137.8	26.9	2.24	19	0.23	0.76	82.7	1.65	2.74	5.16	1.69	38.3	18.5	131	3.59	2.18	2.11	4.46	131
2	68	1	1	1	1	1	1.55	48	19.98	2	0	3.3*2*0.5	yT2N0Mx	Ⅰ	Poorly differentiated adenocarcinoma + signet-ring cell carcinoma	4.2	2.2	62.6	52.8	-0.2	12.8	1.06	77.5	27.8	3.16	15	0.54	1.91	96.9	3.03	3.54	236.17	13.69	31.9	18.9	175	6.68	6.29	1.57	4.13	117
3	68	1	1	3	3	1	1.55	49	19.3	3	2	3.3*2*0.5	yT2N0Mx	Ⅰ	Poorly differentiated adenocarcinoma + signet-ring cell carcinoma	5.5	1.4	68.7	60.6	0	12.5	1.07	85.3	29.8	2.76	14.1	0.6	1.5	69.8	2.68	2.64	14.22	3.7	34	20.8	75	4.96	10.77	1.37	3.23	97
4	49	1	1	3	2	3	1.68	66	23.38	2	0	-	M1	Ⅳ	Moderately differentiated adenocarcinoma	4.4	0.8	79.1	74.8	4.2	12.9	1.1	79.6	26.5	16.1	4.96	2.7	7.5	77.5	2.77	53.36	21.69	5.11	33.4	35.9	672	14.27	3.37	1.46	3.28	61
5	83	1	1	1	1	1	1.69	74	25.91	1	4	4*3*0.8	pT3N0Mx	Ⅱ	Moderately differentiated adenocarcinoma	4.2	1.2	70.3	60.7	1.7	11.4	0.97	100.6	27.6	2.77	17.8	0.63	1.5	74.3	1.58	＜1.73	10.03	0.78	36.5	32.1	224	4.2	3.11	1.41	3.74	103
6	68	1	1	2	2	3	1.65	65	23.88	0	3	3.9*3.5*0.6	pT3N0Mx	Ⅱ	Moderately differentiated adenocarcinoma	4.9	1.3	70.1	62.3	1.4	10.8	0.92	111.8	28.9	2.72	18.2	1.67	4.4	75.4	1.29	＜1.73	9.96	5.24	39.7	25.7	242	6.55	2.09	1.75	4.08	123
7	44	1	1	3	3	1	1.72	85	28.73	1	2	2.2*1.7	pT3N1aMx	Ⅲ	Moderately differentiated adenocarcinoma	6.2	1.7	64.3	61.5	0	10.2	0.87	133.5	28.1	16.4	3.2	0.19	0.6	109.6	3.61	4.11	4.84	1.25	47.1	25.5	261	7.3	6.59	0.63	4.83	150
8	72	2	1	2	2	1	1.55	57	23.73	2	6	6*2	pT3N2Mx	Ⅲ	Poorly differentiated adenocarcinoma	3.9	1.9	67.7	48	0	10	0.85	139.5	22.9	16.5	3.61	0.92	2.4	112.7	6.78	4.64	16.04	0.24	39.6	28.1	40	3.82	3.73	1.62	3.38	114
9	55	1	1	3	2	3	1.7	58.5	20.24	3	5	4*3.2*0.8	pT3N0Mx	Ⅱ	Poorly differentiated carcinoma	4.9	1.8	65.3	56.1	0.1	10.3	0.81	135.2	29.2	2.88	19.8	0.14	1.02	94.5	1.82	94.5	2.32	4.05	39.1	24.8	204	5.14	3.65	2.17	4.74	139
10	78	2	1	2	2	3	1.55	60	24.97	2	2	4*3*1.5	pT3N0M1	Ⅳ	Moderately differentiated adenocarcinoma	5.2	1.5	68.6	58.1	0.5	14.9	1.27	60.1	67.9	18.5	3.08	0.99	1.9	95.9	1.18	15.53	24.87	1.71	44.2	29.6	161	6.4	6.29	2.05	3.59	97
11	73	1	1	2	2	3	1.67	62.5	22.41	0	1	4*3*1.5	pT2N0Mx	Ⅱ	Moderately differentiated	5.4	2.1	61.4	53.8	-0.8	11.3	0.97	106.6	30.6	15.9	4.04	0.4	1.4	78.5	1.63	2.13	9.92	1.72	37.6	23.8	151	6.05	1.59	1.63	5.05	166
12	73	1	1	2	2	3	1.67	62.5	22.41	2	2	2.5*2.3*0.7	pT2N0Mx	Ⅰ	Moderately differentiated adenocarcinoma	5.4	2.4	58.1	52.1	-1.4	10.7	0.91	113.9	32.5	2.47	18	0.36	1.2	80.7	2.2	1.98	7.88	1.01	39.4	23.3	109	6.17	3.94	1.39	4.51	163
13	50	1	1	2	2	3	1.65	58.5	21.49	0	4	4*2*1	pT3N1Mx	Ⅲ	Poorly differentiated	3.9	1.6	70.9	56.4	1.4	10.8	0.92	117.7	25.2	14.8	4.04	0.19	1.4	105.1	2.33	＜1.73	2.81	9.93	42	21.7	143	3.21	67.3	20.5	3.66	85
14	69	2	1	2	2	1	1.6	60	23.44	0	3	4*3.8*0.8	pT3N1Mx	Ⅲ	Moderately differentiated adenocarcinoma	4.4	1	74.1	69.1	3.1	10.4	0.89	127.9	23.9	16	3.46	5.85	2.5	85.7	1.5	＜1.73	2.25	0.5	36.9	24.8	300	5.47	6.96	1.44	4.15	82
15	74	2	1	2	2	3	1.5	55	24.44	1	3	3.5*3*1.5	pT3N0Mx	Ⅱ	Moderately differentiated adenocarcinoma	3.5	1.2	71.8	61.9	2.5	10.3	0.81	135.2	25.1	2.78	17.5	0.52	1.14	81.2	5.03	21.17	21.75	1.9	34.6	23.8	197	3.48	7.93	0.25	4.18	125
16	76	1	1	3	2	3	1.73	67	22.39	2	7	-	M1	Ⅳ	Poorly differentiated	4.5	1.1	72.3	64.1	2.2	11	0.88	102.3	29.7	3.06	18.6	0.63	2.59	81	2.64	2.65	2.51	4.02	36.6	25.2	226	5.24	7.45	2.7	4.33	124
17	77	1	1	2	2	3	172	55	18.59	3	3	3.5*3.5*1.5	pT3N0Mx	Ⅱ	Moderately differentiated	4.4	2.2	63.4	50.6	-0.5	10.8	0.86	100.7	29.9	2.18	18.5	3.01	6.01	80.1	2.98	3.5	15.64	18.73	31.1	26.8	244	4.89	2.48	1.46	4.22	117
18	57	2	1	2	2	3	1.56	52	21.37	1	5	5*3*1.5	pT1N0Mx	Ⅰ	Moderately differentiated adenocarcinoma	4	2.1	63.5	51.1	0	10.6	0.91	122.7	23.4	1.6	16.6	0.24	1.3	94.9	1.35	3.07	101.22	3.2	37.2	21.9	351	6.41	5.17	1.74	4.56	128
19	60	1	1	2	2	1	1.66	72	26.13	1	2	2*1.5	pT1bN1Mx	Ⅱ	Moderately differentiated adenocarcinoma	5.8	2.6	56.6	49.7	-2.2	11.4	0.92	110.9	28.7	1.83	19.9	0.3	1.52	89	-	-	-	-	33.8	29.7	103	3.59	3.59	1.9	3.99	110
20	56	1	1	3	3	3	1.68	60	21.26	1	5	10.5*2.5*1.5	pT3N0Mx	Ⅰ	Moderately differentiated adenocarcinoma	4.6	1.7	67.5	59.6	1	10.6	0.84	127.8	27.3	2.83	17.9	0.09	0.25	102.9	-	-	-	-	34.5	27.8	145	6.31	1.57	1.28	4.36	128
21	72	1	1	1	2	3	1.63	50	18.82	3	1	5*3*1.5	pT3N2Mx	Ⅲ	Poorly differentiated adenocarcinoma	4.5	1.7	65.9	58.1	0.7	13	1.11	78.2	22.5	14	4.82	0.92	2.6	78.4	1.14	5.6	2.12	2.67	36.9	30	278	7.79	5.6	1.39	3.97	130
22	68	1	1	1	1	1	1.71	58	19.84	2	2	-	T3N0Mx	Ⅱ	Moderately differentiated adenocarcinoma	6.5	2	61.2	53.2	-1.6	11	0.94	113.1	29.6	15.7	3.77	0.19	1.3	94.3	2.04	3.07	＜2.06	0.84	40.6	22.1	241	4.24	3.07	0.77	3.8	125
23	68	1	1	1	1	1	1.71	57.5	19.66	3	6	3.5*3*1.5	pT3N0Mx	Ⅱ	Moderately differentiated adenocarcinoma	4.4	1.8	66	56.1	0.5	10.5	0.9	125.3	27.2	16.4	3.32	0.23	0.6	118.7	1.65	2.8	＜2.06	2.25	36.7	21.9	157	3.55	2.24	0.78	3.61	125
24	60	2	1	2	2	3	1.58	57	22.83	0	0	3*2*0.8	pT3N2aMx	Ⅲ	Moderately differentiated adenocarcinoma	4.3	1.6	67.2	58.2	1	10.9	0.93	115.4	29.1	2.34	15.7	0.82	2	94	1.79	4.7	7.68	0.32	39.3	32.4	208	3.34	2.04	0.96	3.65	92
25	57	2	1	2	1	3	1.59	51	20.17	0	2	9.5*9*1.2	pT4aN1Mx	Ⅲ	Poorly differentiated adenocarcinoma	2.9	0.9	76.5	70.7	4.5	10.7	0.91	120.2	21	14.8	5.6	0.82	2.1	93.4	5.62	7.47	7.02	37.35	33.8	20.1	374	6.15	3.45	1.92	2.72	69
26	86	2	1	2	2	1	1.5	40	17.78	5	7	-	M1	Ⅳ	Poorly differentiated adenocarcinoma	4	0.9	76.6	66.7	3.2	11.3	0.91	96.4	23.8	2.79	17.7	1.98	4.5	81.1	＜0.91	599.71	＞1200	15.21	34.2	35.3	260	4.58	2.48	1.46	2.36	68
27	78	1	1	3	3	1	1.52	39	16.88	4	5	3*2*0.8	pT3N3aMx	Ⅲ	Poorly differentiated adenocarcinoma	2.1	0.8	77.3	68.4	4.8	11.7	1	95.6	27.8	3.46	16.7	0.91	2.6	63.9	1.71	3.78	8.47	1.55	25.1	33.1	202	7.75	5.17	1.74	3.23	88
28	69	1	1	2	2	3	1.7	66	22.84	1	6	3.4*2.4*1.2	pT3N0M1	Ⅱ	Moderately differentiated adenocarcinoma	5.5	1.8	64.3	62	0.4	10.9	0.93	115.4	24.3	16.2	3.39	1.31	2.8	112.7	2.4	2.79	＜2.06	7.64	44	29.4	226	6.32	3.59	1.9	4.06	123
29	67	2	1	2	2	3	1.58	65	26.04	1	6	4.5*2.3*0.6	pT2N1M	Ⅱ	Poorly differentiated adenocarcinoma	3.9	1.3	70.8	66.5	2.7	11.7	0.95	96	26.2	3.36	17.2	0.35	1.86	79	1.43	3.1	4.65	1.55	35.1	27.1	157	3.45	1.57	1.28	3.63	100
30	77	2	1	2	2	1	1.5	49	21.78	1	7	10*11*3.5	T3N0Mx	Ⅱ	Moderately differentiated adenocarcinoma	4.6	0.9	76.7	67.9	3	11.3	0.97	106.6	25.5	18	5.34	0.82	1.8	89.7	＜0.91	120.56	2.15	9.85	30.3	23.4	476	7.19	4.16	1.96	3.46	84
31	60	1	1	3	3	1	1.72	83	28.06	0	6	7*3*1	pT3N3aMx	Ⅲ	Poorly differentiated adenocarcinoma	3.3	0.8	78	72	4.5	11.9	1.02	95.1	28.2	14.9	6.5	0.41	2.4	89.5	2.11	＜1.73	6.48	7.36	44.5	25.5	333	7.24	4.37	1.69	3.84	74
32	60	1	1	3	3	1	1.72	72	24.34	1	5	7*3*1	pT3N3aMx	Ⅲ	Poorly differentiated adenocarcinoma	3.4	0.8	78.4	67.6	3.9	-	-	-	-	-	-	-	-	-	2.68	＜1.73	5.26	0.28	37.9	30.6	202	6.25	3.29	1.27	4.44	90
33	71	1	1	3	3	1	1.6	47	18.36	5	6	-	pT4aN3bMx	Ⅲ	Poorly differentiated adenocarcinoma	3.3	1.2	73.4	58.9	2.4	11.4	0.92	110.9	24	2.64	18	0.26	0.89	85.9	3.86	6.62	10.53	4.28	40.8	24.3	153	4	2.72	0.95	4.42	125
34	21	1	2	2	2	3	1.73	73.5	24.56	0	1	3.5*3*2.5	yT2N0Mx	Ⅰ	Moderately highly differentiated adenocarcinoma	5.3	1.7	65.5	57.5	0.1	11.2	0.96	108.7	30.5	19	2.24	0.19	0.4	84.8	-	-	-	-	42.3	18.8	191	5.68	2.01	2.98	4.43	137
35	66	1	1	2	2	3	-	-	-	0	7	-	pT2N2Mx	Ⅲ	Poorly differentiated adenocarcinoma	3.9	1	74.9	66.6	3.2	12.3	1.05	88.4	22.7	17.5	3.08	0.42	1.2	87.9	3.94	2	24.25	2.08	26.4	15.4	207	12.92	10.35	1.62	2.22	65
36	71	1	1	3	2	1	1.6	38	14.84	5	5	-	pT3N0Mx	Ⅲ	Poorly differentiated adenocarcinoma	3.9	1	75.5	61.5	2.6	10.8	0.86	123.2	25.7	1.89	20.3	0.34	1.4	89.1	1.97	5.03	26.4	0.44	34	25.6	195	6.41	5.09	0.74	2.72	96
37	71	1	1	3	2	1	1.6	38	14.84	5	6	-	pT3N1aMx	Ⅲ	Poorly differentiated adenocarcinoma	4.4	1.2	72.7	61.7	1.9	11.2	0.96	108.7	26.6	15.6	3.85	0.63	1.8	86.2	1.74	4	16.88	1.74	30.1	22	116	7.36	6.36	0.6	2.11	68
38	72	1	1	1	1	3	1.65	49	18	3	3	-	M1	Ⅳ	Moderately differentiated adenocarcinoma	6.2	1.4	68.7	64.3	0.7	12.5	1.07	85.3	29.8	16.3	3.61	1.05	2.8	65.6	＜0.91	21.12	＞1200	0.56	35.8	28.1	217	8.73	6.14	1.68	3.48	107
39	72	1	1	1	1	3	1.65	49	18	5	5	-	pT2N0Mx	Ⅱ	Moderately differentiated adenocarcinoma	4.2	1.6	68.3	57.9	1.2	10.8	0.86	105.8	28.9	2.36	19	0.38	1.52	63.9	1.36	95.04	＞1200	1.64	34.7	34.1	227	5.13	2.52	1.78	3.64	109
40	71	2	1	2	2	1	1.59	51	20.17	3	6	-	pT3N1Mx	Ⅲ	Poorly differentiated adenocarcinoma	4.3	1.3	70.6	63.1	2	11.3	0.97	106.6	24.7	18	3.39	1.12	3.1	78	3.92	11.19	22.05	0.71	40.9	25.5	232	9.03	7.55	1	4.66	137
41	96	2	1	2	2	1	1.46	46	21.58	2	7	-	M1	Ⅳ	Poorly differentiated adenocarcinoma	3.6	1.3	70.8	59.5	2	12.2	1	84.6	27.9	3.55	16.3	4.81	9.45	61.1	1.49	5.81	4.64	0.32	31.1	29.1	116	5.07	2.92	1.56	2.88	88
42	75	2	1	2	2	1	1.62	55	20.96	2	7	6.2*4.5*2	pT4aN3bMx	Ⅲ	Signet-ring cell carcinoma	5.6	2	61.6	62.8	0.2	11.4	0.97	104.5	26.3	17	2.86	0.51	1.3	86.5	2.53	42.16	＞1200	85	37.2	25	215	3.86	2.21	1.31	4.29	123
43	61	1	1	3	3	3	1.78	80	25.25	1	6	-	pT2N0Mx	Ⅱ	Moderately differentiated adenocarcinoma	4.6	1.7	65.6	58.6	0.7	10.6	0.84	127.8	27.6	2.51	18.3	0.14	0.64	86.3	3.7	2.13	＜2.06	16.81	40.8	23.8	193	5.05	2.78	1.45	5.11	153
44	60	1	1	3	3	3	1.78	75	23.67	0	3	2.5*2*1	pT1N0Mx	Ⅰ	Highly differentiated mucinous adenocarcinoma	5.4	2.1	61.3	56.6	-0.5	12.3	1.05	88.4	28.4	3.85	15.9	0.19	1.2	88.6	3.64	2.45	＜2.06	2.49	38.4	22.4	218	5.47	3.29	1.43	4.86	150
45	50	2	1	2	2	3	1.61	59	22.76	1	2	1*0.9*0.7	pT2N0Mx	Ⅰ	Moderately highly differentiated adenocarcinoma	4.5	2.3	59.9	54.3	-0.4	11.1	0.89	100.3	27.2	1.93	18.6	0.35	2.36	74.3	-	-	-	-	35.3	20.1	127	4.5	2.48	1.47	3.71	102
46	57	1	1	2	2	3	1.75	75	24.49	1	2	-	pT3N0M1	Ⅲ	Poorly differentiated adenocarcinoma	4.2	1	74.1	67.7	3	11.7	1	98.7	24.5	4.45	16.3	0.71	1.5	89.7	1.9	2.52	5.03	4.96	39.5	38.4	58.8	26.7	3.64	1.65	4.03	116
47	74	1	1	2	2	2	1.7	38	13.15	5	5	-	M1	Ⅳ	Poorly differentiated adenocarcinoma	6.9	0	70.9	69.5	3.3	15	1.28	59.4	27.1	22.3	0.49	8.08	47.1	75.8	3.23	625.59	＞1200	＞300	31.3	25.1	56	8.8	7.87	0.43	3.16	109
48	60	2	1	2	2	1	1.57	73	29.62	1	6	1*1*0.8	pT1N0Mx	Ⅰ	Moderately highly differentiated adenocarcinoma	5.9	1.5	67.7	63.5	0.7	10.4	0.82	113.5	27.3	2.89	17.1	0.21	1.68	86.5	-	-	-	-	41.1	29.6	338	6.09	3.15	2.4	4.61	136
49	71	1	1	3	3	3	1.7	75	25.95	2	6	3*2.5*0.7	pT4aN3bMx	Ⅲ	Moderately differentiated adenocarcinoma	4.3	1.8	65	54.3	0.3	12.2	1.04	90	27.4	17.8	2.07	0.7	1.9	69.5	2.85	2.27	36.27	5.89	36	26	173	3.31	1.28	1.63	3.83	101
50	80	1	1	2	1	3	1.6	65	25.39	2	2	7.5*4*3.8	pT2N0Mx	Ⅱ	Poorly differentiated adenocarcinoma	5.1	2.3	59	53.8	-0.9	10.8	0.86	111.8	25.4	2.83	17	1.12	2.31	86.1	1.93	3.1	3.61	2.99	39.1	22.3	137	4.77	2.84	1.34	4	119
51	47	1	1	1	3	1	1.65	68	24.98	1	2	0.7*0.7*0.4	pT2N0Mx	Ⅱ	Papillary carcinoma	5.4	2.2	60.1	56.5	-0.7	11.2	0.96	108.7	27.7	16.6	2.81	0.21	0.6	89.9	-	-	-	-	40.6	28.3	229	8.76	5.62	2.07	4.91	151
52	80	2	1	2	2	3	1.55	51	21.23	2	7	5*4*1.5	pT3N1Mx	Ⅲ	Moderately differentiated adenocarcinoma	3.7	1.3	71.4	61.7	2.3	10.7	0.91	120.2	30.5	16.4	3.46	0.4	1.2	78.6	0.93	9.83	3.3	3.99	36.5	21	174	2.75	0.75	1.61	4.12	124
53	80	2	1	2	2	3	1.55	51	21.23	2	7	-	pT3N1aMx	Ⅲ	Poorly differentiated adenocarcinoma	3.9	1.5	68.8	59.8	1.6	10.8	0.92	117.7	30.5	16.9	2.97	0.89	1.9	73.7	＜0.91	＜1.73	2.81	6.16	33	23	189	6.15	4.31	1.12	3.95	120
54	74	1	1	2	2	1	1.8	78	24.07	1	6	2*1.5*0.7	pT3N0M1	Ⅱ	Moderately differentiated adenocarcinoma	3.6	2.5	64.6	44.9	-0.7	10.8	0.92	117.7	24.2	16.9	2.72	0.56	1.7	80.2	1.59	2.36	7.77	1.23	31.8	27.2	117	3.97	2.23	1.06	3.6	125
55	57	1	1	2	2	1	1.63	60	22.58	0	2	-	M1	Ⅳ	Poorly differentiated adenocarcinoma	5.4	1.3	69.6	67.8	1.8	13.3	1.14	74.4	26.5	16.3	6.5	1.94	5	80.9	1.46	11.22	9.14	＞300	33.4	34	354	8.23	6.4	0.85	3.39	100
56	73	1	1	1	1	3	1.65	56	20.57	2	6	-	M1	Ⅳ	Moderately differentiated adenocarcinoma	4.6	1.8	65.4	55.8	0.3	11.1	0.95	110.8	30.5	17.9	2.55	0.86	2.5	73.4	2.69	96.35	23.43	6.11	35	21.4	275	5.89	3.98	1.15	4.72	96
57	66	1	1	2	2	1	1.76	67	21.63	0	6	-	pT3N1Mx	Ⅲ	Poorly differentiated adenocarcinoma	2.9	0.9	76.3	64.3	3.6	13.2	1.13	75.7	24.6	15.9	2.97	1.37	3.8	54.9	2.02	206.54	48.05	164.52	32.5	25	363	7.05	6.2	0.44	2.46	36
58	55	1	1	2	2	3	1.78	70	22.09	1	2	1.5*1*1	pT2N2Mx	Ⅱ	Moderately differentiated adenocarcinoma	5.1	2	61.3	56.9	-0.3	11.3	0.97	106.6	32	2.77	14.6	0.27	1.4	93.4	3.38	3.5	10.05	0.8	38.6	27.1	181	5.15	2.34	2.2	4.6	142
59	68	1	1	3	2	1	1.65	64	23.51	1	6	3.5*2.3*1.5	pT4aN1Mx	Ⅲ	Poorly differentiated adenocarcinoma	4.5	1.1	72.5	66.6	2.5	11.7	1	98.7	27.5	16.3	3.69	2.39	1.4	75.7	4.2	15.12	3.69	1.46	37.9	26.6	351	6.27	2.35	1.1	3.68	93
60	70	2	1	2	2	3	1.55	60	24.97	1	6	3*2	pT1N0Mx	Ⅰ	Poorly differentiated adenocarcinoma	5	1.3	70.4	65.1	1.8	11.8	1.01	96.9	26.9	16.6	3.61	0.19	0.8	103	6.35	＜1.73	20.66	1.73	44.7	20	226	5.17	3.48	1.29	3.92	111
61	67	1	1	2	2	3	1.78	81	25.56	0	2	2.2*2*0.6	pT2N0Mx	Ⅰ	Moderately differentiated adenocarcinoma	4.2	2.1	61.5	50.3	-0.5	10.7	0.91	120.2	23.4	2.37	15.2	0.34	1.3	89	2.59	2.49	7.11	4.42	37.1	28.1	160	3.39	1.66	1.24	3.91	132
62	72	1	1	2	2	1	1.75	65	21.22	2	5	3.5*3*2.5	pT3N0Mx	Ⅱ	Moderately differentiated adenocarcinoma	4.7	1.6	68.5	54.3	0.4	11.7	1	88.5	23.2	16.4	2.28	1.69	2.7	94.3	2.14	5.14	14.58	14.58	42.7	25.8	193	5.98	4.13	1.33	3.29	101
63	37	1	1	2	2	1	1.78	85	26.83	1	1	0.8*0.8*0.6	pT1aN0MX	Ⅰ	Poorly differentiated adenocarcinoma	4.5	1.2	72	63.9	2.1	11.2	0.96	108.7	25.1	15.6	4.57	0.19	0.4	112.2	-	-	-	-	46.1	25.4	286	5.52	3.19	1.65	4.28	134
64	77	1	1	1	2	1	1.71	59	20.18	3	4	-	M1	Ⅳ	Poorly differentiated adenocarcinoma	3.9	1	76	71.6	3.9	12.7	1.05	78.6	25.6	5.88	15.4	0.75	4.17	67.9	1.52	20.37	11.39	0.56	31.6	33.2	381	15.69	12.4	1.53	3.51	101
65	43	1	1	2	2	3	1.76	79	25.5	0	2	4.5*3.5*3	pT1N0Mx	Ⅰ	Moderately differentiated adenocarcinoma	8.2	2.4	56.7	56.9	0	11.1	0.95	110	27.1	2.3	15.8	0.22	1.3	100.6	5.26	2.54	48.56	2.5	43	34.8	283	11.81	6.55	3.4	5.15	162
66	56	1	1	2	1	1	1.76	80	25.83	1	5	5.5*5*3	pT2N0Mx	Ⅰ	Moderately differentiated adenocarcinoma	4.7	1.5	68.7	65.4	1.8	10.4	0.82	115.7	25.8	3.8	18.6	0.22	0.55	92.5	2.18	＜1.73	5.83	0.96	44.1	36	372	6.6	3.47	2.22	4.27	122
67	56	1	1	2	1	1	1.76	91	29.05	1	10	5.5*5*3	pT2N0Mx	Ⅰ	Moderately differentiated adenocarcinoma	4.1	1.5	68.8	63.1	1.9	11.8	1.01	96.9	27.5	3.94	17.9	0.39	1.5	90.1	2.55	2.4	3.57	0.28	40.2	24.5	342	8.42	6.44	1.23	5.07	143
68	74	1	1	3	3	1	1.72	60	20.28	5	6	2*1.2*0.6	pT3N1aMx	Ⅲ	The heart of the stomachPoorly differentiated adenocarcinoma，Signet-ring cell carcinoma	4.4	1.3	70.3	65.4	2.2	11	0.94	113.1	20.5	4.24	14.5	4.93	9.7	106.1	2.01	2.53	12.55	0.79	36	29.9	193	8.18	4.69	2.34	2.96	92
69	69	1	1	2	2	1	1.7	64	22.15	1	2	4*3*1	pT3N1Mx	Ⅲ	Moderately highly differentiated adenocarcinoma	5	2	63.5	57	0	11.3	0.97	106.6	22.6	14.7	3.69	0.24	1.7	77.6	1.2	73.73	62.95	4.77	37.4	23.2	206	10.16	8.09	0.96	4.08	126
70	64	1	1	2	2	1	1.62	55	20.96	0	2	4*3	pT1N0Mx	Ⅰ	Moderately differentiated adenocarcinoma	5.5	2.3	58.7	58.2	-0.7	10.5	0.9	125.3	24.2	16.2	2.81	0.88	1.9	99.8	1.98	2.55	4.91	1.43	44.1	21.6	135	5.57	4.67	0.57	4.35	136
71	61	2	1	2	2	3	1.6	55	21.48	1	6	6.5*4.8	pT1N0Mx	Ⅰ	high-level	3.6	1.2	71.6	61.5	2.4	11.2	0.9	99.1	24.8	3.1	15.7	0.19	1.91	126.2	＜0.91	1.79	10.24	2.47	41	20	219	5.29	2.82	1.96	3.33	102
72	73	2	1	2	2	1	1.5	49	21.78	2	6	4*3.5*1	pT3N1Mx	Ⅲ	Moderately differentiated adenocarcinoma	3.2	1.2	75.4	62	3	12.7	1.05	82.1	27.9	3.77	17.8	1.75	6.63	96.4	1.15	2.98	＜2.06	2.13	32.6	27.7	163	3.92	1.87	1.44	3.31	100
73	73	2	1	2	2	1	1.5	49	21.78	2	6	4*3.5*1	pT3N1Mx	Ⅲ	Moderately differentiated adenocarcinoma	4	1.2	72.8	65.8	2.7	11.4	0.92	110.9	28.6	2.78	19.8	3.1	6.4	86.7	0.97	89.92	＜2.06	1.84	38.2	35.8	164	5.35	2.18	2.11	3.6	107
74	72	2	1	2	2	1	1.65	55	20.2	3	3	4*2	pT2N0Mx	Ⅱ	The heart of the stomach	4.6	1.1	72.4	67.6	2.5	12.4	1.02	82.2	27.9	3.5	15.9	1.03	5.08	80.3	＜0.91	7.81	105.43	2.1	34	30	268	5.43	3.24	1.56	3.66	95
75	78	1	1	1	3	1	1.62	55	20.86	2	7	2.5*1.5	pT4aN0Mx	Ⅱ	The heart of the stomachPoorly differentiated adenocarcinoma	2.9	2	63.1	62.5	2	10.6	0.84	114.4	22.5	2.86	16	0.32	1.86	84	1.95	4	8.77	1.93	39.7	27.3	167	7.32	4.85	1.79	4.47	121
76	76	2	1	2	2	1	1.48	61	27.85	2	5	-	pT3N1Mx	Ⅲ	Poorly differentiated adenocarcinoma	5.2	1.2	71.7	68.1	2.1	12.9	1.1	79.6	26.1	14.8	4.57	0.74	1.2	82.8	2.03	2.81	13.9	1.78	40.3	32.4	159	8.2	5.96	1.7	3.54	106
77	70	1	1	2	1	1	1.58	67	26.84	2	2	2.5*1.5	pT1N0Mx	Ⅰ	Moderately highly differentiated adenocarcinoma	5.4	2	61.7	58.7	-0.2	11.9	0.97	91.5	26.4	5.1	15.1	0.3	2.71	84.4	2.38	＜1.73	5.18	3.31	36.6	35.4	183	10.41	6.59	2.37	4.6	145
78	74	1	1	2	1	3	1.55	46	19.15	4	11	6.5*6.5*2	pT2N2Mx	Ⅱ	Moderately differentiated adenocarcinoma	4.8	1.1	73.4	68.1	2.6	11.9	1.02	95.1	29.9	20.9	4.13	0.93	1.9	55.4	1.64	＜1.73	5.56	1.29	29.5	32.4	276	15.8	3.58	1.15	3.61	82
79	81	1	1	2	2	1	1.55	72	29.97	2	5	-	M1	Ⅳ	Poorly differentiated adenocarcinoma	4	1.3	70.3	66.3	2.5	11.4	0.92	91	23.4	2.98	16.5	4.44	15.69	83.5	2.08	2	12.55	0.38	33	27.4	253	5.15	2.67	1.76	2.79	60
80	70	1	1	2	2	3	1.71	65	22.23	1	4	0.8*0.7*0.4	pT1aN0MX	Ⅰ	Moderately highly differentiated adenocarcinoma	3.7	1.8	64.1	54.7	0.7	11.1	0.89	100.5	28.3	2.72	18.4	1.41	4.49	88.2	1.84	4.17	5.76	4.58	38.8	18.7	155	3.17	1.8	0.78	4.7	136
81	76	2	1	2	2	1	1.55	60	24.97	2	7	-	pT3N1Mx	Ⅲ	Poorly differentiated adenocarcinoma	4	1.1	73.7	65.7	2.8	10	0.85	132.5	24.4	3.45	17.9	0.65	1.3	122	2.07	6.5	5.4	1.34	37.5	34.1	171	6.19	3.62	2	4.29	125
82	64	2	1	2	2	3	1.57	48	19.47	3	11	2.5*1.7*0.6	pT3N0Mx	Ⅱ	Poorly differentiated adenocarcinoma	3.7	1.2	72.7	62.8	2.5	11.9	1.02	95.1	23.3	18.4	2.72	1.81	5.4	79	3.58	9.68	9.1	4.07	34.9	24.9	166	8.33	5.38	2.22	3.93	115
83	64	2	1	2	2	3	1.57	40	16.23	4	5	-	pT2N0Mx	Ⅱ	Moderately differentiated adenocarcinoma	5.4	1.3	69.1	62.5	1.1	-	-	-	-	-	-	-	-	-	3.43	4.37	8.73	1.03	40.1	45.3	208	11.57	9.32	1.67	4.45	126
84	69	1	1	1	1	3	1.83	57	17.02	4	6	-	pT2N1Mx	Ⅱ	Moderately differentiated adenocarcinoma	5.3	1.7	66.8	55.7	0	10.6	0.84	109.6	29.1	2.46	19.8	0.24	1.02	85.7	-	-	-	-	32.6	20.5	153	4.53	2.34	1.75	3.61	111
85	75	2	1	2	2	1	1.55	55.3	23.02	1	7	5.5*3*0.4	pT3N1aMx	Ⅲ	Moderately differentiated adenocarcinoma	4.7	0.9	75.8	68.1	2.9	11.2	0.9	94.1	26.5	3.36	19.1	1.54	5.21	87.8	3.48	＜1.73	2.95	11.54	37.6	22.6	415	4.16	2.01	1.48	2.85	83
86	55	2	1	2	2	3	1.64	63.5	23.61	1	5	3*2	pT2N2Mx	Ⅱ	Signet-ring cell carcinoma	3.7	2	63.8	50.1	0.1	10	0.78	122.3	25.9	1.74	18.6	0.28	0.6	87.7	2.19	＜1.73	7.14	1.58	41	25.9	153	3.85	2.23	1.11	5.65	143
87	85	1	1	3	2	3	1.56	54.05	22.21	2	11	-	M1	Ⅳ	Low adhesion carcinoma (antrum)	4.1	1.9	66.3	54.1	0.5	11.4	0.97	104.5	28.2	18.8	3.69	1.5	4.9	72.3	5.06	2.16	10.53	10.55	37.8	20.9	179	6.59	4.01	1.81	4.39	131
88	80	1	1	3	1	3	1.57	54	21.91	2	7	-	pT3N1Mx	Ⅲ	Poorly differentiated adenocarcinoma	3.2	1.5	69	58.9	2	11.8	1.01	96.9	29.1	23.4	2.37	0.54	1.5	65.6	1.88	3.08	3.86	2.24	36.9	23.4	191	6.15	2.68	2.55	3.76	121
89	77	1	1	3	2	3	1.7	62	21.45	2	8	3*2.2*1	pT2N2Mx	Ⅱ	Moderately differentiated adenocarcinoma	4.4	1.7	67.1	53	0	10.9	0.87	104.3	28.9	2.28	17.5	0.49	2.59	65	1.8	1.98	25.61	1.92	34.8	24.5	116	4.9	3	1.55	4.05	138
90	83	1	1	2	2	1	1.77	74	23.62	1	7	5*3*1.5	M1	Ⅳ	Moderately differentiated adenocarcinoma	4	0.8	76.8	68.9	3.5	11.4	0.97	104.5	26.4	16.4	4.96	0.34	1.2	92.7	7.96	＜1.73	19.56	19.85	32.9	20.4	335	5.89	3.87	1.41	2.56	80
91	84	1	1	2	2	3	1.6	52.5	20.51	1	4	3.8*2.7*0.6	pT3N1Mx	Ⅲ	Poorly differentiated adenocarcinoma	4	1.7	68.9	52.9	0.7	11.7	1	98.7	26.2	19.8	2.18	0.66	2.3	77.4	3.16	4.59	17.28	0.24	37.1	20.6	144	3.43	2.05	0.9	3.4	54
92	52	1	1	3	1	1	1.7	85	29.41	0	2	1.3*1*0.6	pT2N0Mx	Ⅱ	Moderately highly differentiated adenocarcinoma	6.1	2.1	59.9	54.5	-1.3	10.1	0.86	136.5	28.5	18.2	2.24	0.35	0.8	90.5	3.68	2.15	4.52	＜0.2	45.2	26.6	263	8.51	5.14	2.69	5.1	160
93	72	2	1	2	2	3	1.56	42	17.26	5	6	3*3*2.5	pT4aN1Mx	Ⅲ	Moderately highly differentiated adenocarcinoma	5.1	1.4	69.1	63.4	1.4	10.5	0.83	130.2	28.4	2.59	17.9	0.29	0.89	96	10.88	27.6	142.71	1.01	40.7	27.7	265	7	4.59	1.68	4.48	129
94	68	1	1	2	1	1	1.7	62	21.45	1	5	-	pT2N0Mx	Ⅱ	Moderately highly differentiated adenocarcinoma	4.6	1.3	70.2	61.1	1.5	10.5	0.9	118.2	27.6	2.63	18.1	0.61	1.3	96.5	1.68	7.76	14.98	1.57	36.9	30.5	157	5.86	2.67	2.43	4.3	132
95	62	2	1	2	2	2	1.56	78	32.05	1	9	3*2.5*0.5	pT3N1aMx	Ⅲ	Moderately differentiated adenocarcinoma	4	1.3	70	60.9	1.9	9.9	0.77	132	23.9	2.55	17.9	0.27	0.5	94.2	3.01	3.77	5.7	0.32	40.8	28.7	290	5.28	3.08	1.58	4.1	124
96	53	1	1	3	3	1	1.7	65	22.49	1	5	3.3*2*1	pT2N0Mx	Ⅰ	Moderately differentiated adenocarcinoma	4.7	1.3	71.6	65.4	2.1	9.6	0.75	137.9	30.7	2.79	18.2	0.23	1.23	91.8	1.57	4.34	＜2.06	0.76	38.3	20.5	384	9.35	4.98	3	4.39	135
97	77	1	1	3	3	1	-	-	-	1	7	4*3.5*1.2	pT3N0Mx	Ⅱ	Poorly differentiated adenocarcinoma	3.4	1.4	71.2	56.2	1.8	11	0.94	113.4	25.1	-	20.9	-	1.72	-	1.62	2.92	9.53	3.21	30.7	14.7	132	9.1	4.84	2.85	2.19	69
98	73	2	1	2	2	1	1.5	45	20	2	6	-	M1	Ⅳ	Poorly differentiated adenocarcinoma	4	1.2	72.8	65.8	2.7	11.4	0.92	110.9	28.6	2.78	19.8	3.1	6.4	86.7	0.97	89.92	＜2.06	1.84	38.2	35.8	164	5.35	2.18	2.11	3.6	107
99	39	2	1	2	2	3	1.58	49	19.63	3	6	3*2	pT2N0Mx	Ⅰ	Poorly differentiated adenocarcinoma	3.3	1.1	73.1	69.1	3.6	11	0.88	118.9	25.3	2.34	17.9	0.38	1.27	83.3	1.86	2.46	11.77	0.28	31.8	21	122	8.59	6.29	1.57	3.34	100
100	78	1	1	3	3	1	1.54	50	21.08	1	2	-	M1	Ⅳ	Moderately differentiated adenocarcinoma	4.2	4.1	45.1	44.9	-3.2	12.7	1.05	74.6	25.7	0.75	20	19.21	36.04	87.2	2.45	135.79	261.92	32.68	36.2	24.6	148	13.19	10.77	1.37	2.92	90
101	58	1	1	2	2	1	1.75	68	22.2	0	2	5.5*2	pT1N0Mx	Ⅱ	Moderately differentiated adenocarcinoma	3.8	2.9	56.5	48.3	-1.1	11.4	0.97	100.6	28.5	1.87	16.3	0.25	0.8	65.3	1.05	4.3	＜2.06	0.57	39.2	27.8	140	5.17	3.37	1.46	4.57	140
102	70	1	1	3	2	3	1.65	68	24.98	3	6	2*2*0.6	pT2N0Mx	Ⅰ	Moderately differentiated adenocarcinoma	3.2	1.8	69.4	51.7	1	14.1	1.21	66.5	28.3	14.5	4.04	3.04	8.6	26.8	1.74	2.5	＜2.06	2.53	44.2	27.4	128	62	3.11	1.41	4.57	141
103	70	1	1	3	2	3	1.65	68	24.98	2	4	-	pT2N1Mx	Ⅱ	Moderately differentiated adenocarcinoma	3.5	1.5	68.8	54.4	1.2	11.9	0.97	101.9	29.2	2.44	19.1	3.41	9.53	55.8	1.51	2.24	＜2.06	1.27	37.7	36.8	147	4.37	2.09	1.75	4.3	128
104	72	1	1	2	2	1	1.77	79	25.22	1	6	4.5*2.5*1.2	pT3N0M1	Ⅱ	Moderately differentiated adenocarcinoma	4.5	1.8	63.4	61.7	1	14.8	1.26	60.9	36.5	16.2	3.2	3.95	12	42.6	1.92	4.04	9.5	1.38	39.7	25.1	188	8.44	6.59	0.63	5.42	158
105	70	2	1	2	1	3	1.55	51	21.23	2	6	6.5*4*2	pT4aN1bMx	Ⅲ	Moderately differentiated adenocarcinoma	3.8	1.2	72.4	64.7	2.7	11.7	1	95.6	26	3.53	17.3	0.52	1.1	72.1	2.89	2.81	77.59	3.62	36.6	33	298	6.18	3.73	1.62	3.87	116
106	59	1	1	1	1	1	1.75	73	23.84	0	4	2.5*2.3*0.8	pT1N0Mx	Ⅰ	Highly differentiated	4.6	1.3	71.1	62.8	1.8	10.9	0.93	115.4	26.8	16.3	2.63	0.19	0.5	82	2.22	3.85	4.57	0.47	39.2	22	164	6.35	3.65	2.17	4.18	121
107	61	1	1	1	1	3	1.69	58.5	20.48	3	6	4*3.5*2	pT3N1Mx	Ⅲ	Poorly differentiated adenocarcinoma	4.4	1.4	68.5	64.5	1.9	10.5	0.9	118.2	27	2.91	16.9	0.55	1.5	90.4	2.46	4.86	6.35	1.26	41.1	22.3	180	9.36	6.29	2.05	4.54	149
108	62	2	1	2	2	3	1.47	33.5	15.5	4	5	-	pT3N0M1	Ⅲ	Moderately differentiated adenocarcinoma	3.9	1.9	67.2	49.8	0.2	12.5	1.07	84	31.5	1.84	18.3	0.31	1.2	72.1	1.66	6.77	10.63	0.31	35.9	18.5	203	3.77	1.59	1.63	2.93	94
109	59	1	1	2	1	1	1.75	82	26.78	1	5	3.5*2.5*1.5	pT2N1M	Ⅱ	Poorly differentiated adenocarcinoma	3.9	1.3	71.5	59.3	1.9	11.8	1.01	96.9	22.6	16.9	2.4	0.36	1.3	77	-	-	-	-	34.3	18.3	149	5.72	3.94	1.39	3.88	113
110	72	1	1	2	2	1	1.63	53	19.95	2	6	6.5*5*1	pT4aN3bMx	Ⅲ	Poorly differentiated adenocarcinoma	3.2	0.8	79	64.1	3.7	11.1	0.89	100.3	28.5	2.74	18.3	0.19	1.23	82.8	2.79	＜1.73	3.3	1.3	32.5	26.8	214	4.31	67.3	20.5	3.12	95
111	71	1	1	1	2	1	1.68	62	21.97	2	5	3*2*1	pT3N3aMx	Ⅲ	Poorly differentiated adenocarcinoma	4.2	1.1	73.5	66.6	2.8	10.6	0.91	122.7	25.4	13.8	5.1	0.84	2.1	95.7	2.29	7.55	4.7	2.12	33.5	26	238	9.28	6.96	1.44	4.33	117
112	71	1	1	2	2	3	1.72	66	22.31	2	2	-	pT2N0Mx	Ⅱ	Moderately differentiated adenocarcinoma	4	2.1	64.3	50.2	-0.2	11.1	0.95	110.8	26.8	17.5	3.08	1.58	4.3	93.1	3.98	1.85	22.66	1.67	29.1	18.1	129	8.68	7.93	0.25	4.12	127
113	64	1	1	3	2	3	1.65	61	22.41	1	6	3.3*1.2*0.7	pT2N0Mx	Ⅰ	Poorly differentiated adenocarcinoma	3.9	1	74	69.3	3.3	9.8	0.84	135.3	28.1	1.88	18.3	0.27	0.7	88.9	3.38	2.14	＜2.06	0.62	39.4	25.7	305	11.6	7.45	2.7	3.64	116
114	64	1	1	3	2	3	1.65	61	22.41	1	6	-	pT2N0Mx	Ⅰ	Moderately differentiated adenocarcinoma	3.5	1.7	67.9	54.6	1.1	10.7	0.91	120.2	28.4	15.8	3.61	0.28	0.9	88.6	3.32	2.1	2.44	1.11	37.6	26.6	171	6.67	4.09	1.89	4.15	125
115	50	1	1	1	1	3	1.75	65	21.22	0	5	4.5*3*1	pT2N0Mx	Ⅰ	Moderately differentiated adenocarcinoma	3.6	1.1	73.9	59.8	2.4	10.6	0.91	122.7	27.6	18.1	2.37	0.28	0.9	95.6	-	-	-	-	35.9	20.2	195	7.75	5.9	1.05	3.89	104
116	82	1	1	3	1	1	1.65	54	19.83	4	4	7.5*5.5*2	pT4aN0Mx	Ⅱ	Moderately differentiated adenocarcinoma	3.6	1	74.6	62.6	2.8	11.6	0.94	91	26.5	3.71	16.5	1.37	3.94	60.5	5.89	＜1.73	63.09	17.27	28.8	23.4	170	4.08	2.7	0.84	3.13	84
117	50	1	1	3	1	3	1.64	67.5	25.1	1	5	4*3*2.2	pT3N0Mx	Ⅱ	Moderately differentiated adenocarcinoma	4.7	1.3	70.4	61	1.4	10	0.78	126.1	28.1	3.99	17.4	0.31	1.23	115	2.79	2.14	＜2.06	1.67	46.9	29.3	262	9.22	5.48	2.63	4.4	139
118	49	2	1	2	2	3	1.56	53	21.78	1	2	4*4*2	pT3N1cMx	Ⅲ	Moderately differentiated adenocarcinoma	5.9	1.8	64.9	56.3	-0.5	10.8	0.86	106.5	30.8	2.1	17.1	0.48	2.14	80.7	1.12	5.08	11.51	1.39	37.3	18.9	204	3.68	2.02	1.26	3.92	114
119	68	2	1	2	2	1	1.52	60	25.97	1	6	2.4*2*1.5	pT3N0Mx	Ⅱ	Moderately differentiated adenocarcinoma	5.2	1.5	68.1	63.4	1.2	11.1	0.95	110.8	27.1	2.86	15.6	0.27	1.1	97.7	1.13	7.15	＜2.06	0.39	41.4	31.5	287	7.08	4.6	2.01	3.8	111
120	72	1	1	2	2	1	1.66	72.5	26.31	2	4	5*4*2	pT2N0Mx	Ⅰ	Moderately differentiated adenocarcinoma	4.4	1	74.9	69	3.1	11.3	0.91	96.4	24.3	2.79	15.4	1.23	6.14	84	1.91	＜1.73	＜2.06	10.63	36.3	26.4	302	5.79	3.71	1.22	3.86	80
121	73	1	1	1	2	1	1.65	55	20.2	2	9	3.2*2.8*1	pT3N1aMx	Ⅲ	Moderately differentiated adenocarcinoma	3.2	1.3	70.1	61.5	2.5	11	0.94	113.1	24	15.6	3.2	0.31	1.1	77.6	1.88	8.18	15.08	1.91	38.7	30.9	145	3.48	2.37	0.67	3.86	115
122	61	1	1	1	1	3	1.66	60	21.77	0	6	6*4*0.5	pT2N0Mx	Ⅰ	Poorly differentiated carcinoma	3.1	1.1	74.3	66.5	3.5	11.1	0.95	110.8	29.1	15.7	3.77	0.28	0.7	103.7	2.83	3.3	3.07	11.07	41.7	22.4	170	7.21	5.68	0.76	3.37	104
123	74	1	1	2	2	3	1.6	47.5	18.55	4	5	1.1*1*0.3	pT3N1Mx	Ⅲ	Poorly differentiated adenocarcinoma	3.9	1.1	73.5	59.9	2.2	11.3	0.91	96.4	26	2.79	16.8	0.43	1.91	101	1.4	3.72	27.04	0.45	37.4	34.6	171	6.26	3.74	1.03	3.56	89
124	72	1	1	2	1	3	1.63	58	21.83	2	5	4*3.5*1.4	pT4aN0Mx	Ⅱ	Poorly differentiated adenocarcinoma	2.8	1.2	72.7	65	3.4	11.8	1.01	96.9	22.8	4.34	14.1	0.46	1.4	73.8	3.44	＜1.73	4.77	0.56	35.8	28.6	154	3.83	2.29	0.73	3.26	82
125	66	1	1	2	3	1	1.6	66.5	25.98	1	6	-	pT3N1Mx	Ⅲ	Poorly differentiated adenocarcinoma	2.4	1.3	72.5	59.6	3	11.8	0.96	87.6	29.9	4.67	16.8	0.8	4.63	77.8	2.04	＜1.73	＜2.06	7，27	37.3	26.4	277	7.67	5.91	1.1	3.97	111
126	48	1	1	3	2	3	1.63	68	25.59	1	2	1.7*1.5*0.8	pT1N0Mx	Ⅰ	Intramucosal carcinoma	4.6	1.9	63	56.6	0.2	11.1	0.89	100.7	26.55	2.2	18.1	0.4	1.23	90.9	2.4	＜1.73	5.03	0.47	43.5	22.6	332	4.86	2.06	2.05	4.91	149
127	71	2	1	2	2	3	1.55	55	22.89	1	3	2.5*2*1	pT4aN3bMx	Ⅲ	Poorly differentiated adenocarcinoma	2.9	1.2	71.9	65.1	3.3	11.6	0.99	100.6	23.1	15.3	3.85	0.89	2.6	101	1.13	4.71	515.84	0.96	34.1	22.1	241	7.12	3.29	2.94	3.66	100
128	71	2	1	2	2	3	1.55	55	22.89	1	3	2.5*2*1	pT4aN3bMx	Ⅲ	Poorly differentiated adenocarcinoma	3.8	1	75.9	70.2	3.7	11.6	0.99	100.6	23.1	15.3	3.85	0.89	2.6	101	1.13	4.73	102.83	0.39	28.4	24.5	151	9.89	8.5	0.96	3.14	86
129	70	1	1	1	3	3	1.72	59	19.83	4	6	2.6*2	pT3N0Mx	Ⅱ	Moderately differentiated adenocarcinoma	4.2	1.1	74.5	60.4	2.1	11.4	0.97	104.5	28.1	2.47	16.4	0.74	1.8	89.7	4.84	2.67	9.33	1.03	29.4	23	189	7.68	5.84	1.18	2.86	96
130	59	2	1	3	3	3	1.59	55	21.76	0	7	5*4.5*2.3	pT2N0Mx	Ⅰ	Moderately differentiated adenocarcinoma	2.9	1	74.9	66.2	3.7	11.4	0.92	93.1	25.2	2.59	17	0.52	2.36	92.1	2.36	2.41	6.96	0.21	40.5	17.5	137	6.52	5.13	0.87	3.52	103
131	61	1	1	2	2	1	1.7	77.5	26.82	0	2	7.5*7*2.4	pT3N2Mx	Ⅲ	Mucinous adenocarcinoma	2.8	1.2	72.6	66.9	3.7	10.6	0.84	107.1	27.4	2.51	17.2	0.19	1.01	91.3	1.45	3.84	125.09	105.59	36.1	21.5	175	7.58	6.25	0.75	4.24	123
132	66	2	1	2	2	1	1.46	61.5	28.85	1	5	4*3*0.7	pT2N0Mx	Ⅰ	Poorly differentiated adenocarcinoma	3.2	1	75.1	70.9	4.1	11.3	0.91	94.7	25.8	3.8	16.8	0.71	2.36	90.1	1.65	＜1.73	4.04	1.33	39.3	24.9	203	10.19	8.06	1.75	4.58	86
133	67	1	1	1	1	3	1.68	53.5	18.96	1	5	-	M1	Ⅳ	Poorly differentiated adenocarcinoma	2.9	1	74.3	65.5	3.6	11.9	0.97	88.6	27.7	3.4	16.1	3.12	10.25	64.5	21409.5	4.88	3.52	0.34	27.2	34.2	232	4.88	3.17	1.27	2.82	64
134	81	1	1	3	1	1	1.67	61	21.87	1	2	3*3*0.7	pT3N3aMx	Ⅲ	Moderately differentiated adenocarcinoma	4.9	2.3	59.2	53.2	-0.8	11.2	0.9	102.9	25.6	1.73	17.2	1.13	1.85	72	2.21	2.7	＜2.06	1.11	35.1	20.7	167	4.85	2.04	2.17	3.84	124
135	60	2	1	2	2	3	1.49	45	20.27	1	5	6*5.5*1.7	pT4aN3aMX	Ⅲ	Low adhesion carcinoma (antrum)	5.7	1.3	70.2	60.9	0	11.1	0.89	106.1	25.6	3.22	17	0.09	0.18	103.1	＜0.91	1.93	＜2.06	1.39	39.1	21.3	304	3.27	1.56	1.3	3.35	104
136	70	1	1	1	1	1	1.63	58	21.83	2	5	2*2*1.3	pT2N0Mx	Ⅰ	Moderately differentiated adenocarcinoma	3.4	1.1	74.2	64.9	3.1	11.1	0.89	100.7	26.2	3.4	15.6	0.74	3.27	78.1	1.76	4.25	15.97	2.84	39.3	19.1	170	8.07	6.85	0.78	3.75	104
137	60	1	1	1	1	3	171.5	59.5	20.23	1	3	3*2*0.2	pT4aN3aMX	Ⅲ	Moderately differentiated adenocarcinoma	1.6	1.9	62.9	57.8	2.3	10.8	0.92	117.7	28.8	2.72	16.3	0.35	1.7	81.1	1.51	7.73	2.69	9.18	34.5	15.8	208	8.24	6.15	1.47	3.69	114
138	74	1	1	3	1	1	166	66	23.95	2	5	6*4.5	pT4aN3MX	Ⅲ	Poorly differentiated adenocarcinoma	3.5	1.5	69.3	59.4	1.9	11.1	0.89	106.1	29.1	2.16	16.5	0.6	1.39	70.6	3.36	98.74	12.5	0.38	43.1	24.2	285	6.63	4.5	0.94	4.56	110
139	53	2	1	2	2	1	163	67.5	25.41	1	2	1*0.05*0.5	pT1N0Mx	Ⅰ	Moderately highly differentiated adenocarcinoma	5.3	2.5	59.1	54.4	-1	11.1	0.89	100.7	27.5	2.19	18.1	0.19	0.78	87.9	\	\	\	\	39.6	20.5	126	3.79	2.06	1.29	4.54	131
140	51	1	1	2	2	3	170	63	21.8	2	4	\	pT3N1aMx	Ⅲ	Poorly differentiated adenocarcinoma	4.1	1	75.4	56.1	1.8	11.4	0.97	104.5	28.3	14.9	5.1	0.43	1.7	94.7	\	\	\	\	36.3	23.2	64	3.08	2.49	0.35	1.86	65
141	61	1	1	1	1	3	159	56.5	22.35	1	6	2.5*1.7*0.3	pT1aN0MX	Ⅰ	Some of the surrounding glands had high-level epithelial neoplasia, local carcinomatous transformation, and focal carcinomatous tissue invaded mucosal muscle layer	3.9	1.4	69.5	62.7	2.1	11.4	0.92	95.9	27.1	3.8	16.6	0.37	1.46	86.1	3.54	3.32	4.14	13.18	38.1	26.2	354	10.53	7.43	2.21	4.43	140
142	51	1	1	2	2	3	177	81	25.85	0	2	8.5*6*5	pT2N0Mx	Ⅰ	Atypical neurofibroma	5.7	2.3	58.3	55	-1.2	11.8	0.96	90	30.8	1.86	17.3	0.19	0.78	71.5	\	\	\	\	39.6	26.1	196	5.65	3.16	1.91	4.68	144
143	61	1	1	2	2	3	170	69	23.88	0	2	6*5*2	Pt2n0mx	Ⅰ	Moderately highly differentiated adenocarcinoma	4.9	2	62.2	56.1	-0.1	11.5	0.98	102.5	28.8	16.4	3.53	0.5	1.1	91.4	2.08	2.36	7.26	1.57	41.4	27.6	229	5.44	2.81	2.07	4.61	137
144	64	1	1	3	3	3	159	50	19.78	3	2	6.5*6*1.8	pT4N1aMX	Ⅲ	Some Signet-ring cell carcinoma is a type of ulcerative infiltration with low adhesion	4.7	2	65.4	51.4	-0.4	11.5	0.93	99.2	26.7	2.81	15.9	0.65	0.88	75.3	\	\	\	\	37.2	31.4	117	4.44	2.48	1.49	4.03	121
145	73	1	1	2	2	1	167	64	22.95	2	8	4*4*3	pT3N1MX	Ⅲ	Poorly differentiated adenocarcinoma	4	1.5	68	61.3	1.7	12.5	1.07	85.3	28.2	16.4	2.97	2.4	5.5	71	1.68	3.81	＜2.06	0.32	33.5	29.2	115	10.57	8.22	1.05	3.42	106
146	78	2	1	2	2	1	157	56	22.72	3	6	4*2.7*1.2	pT3N0MX	Ⅱ	Moderately differentiated adenocarcinoma	3.8	0.9	76	69	3.6	12	1.03	93.3	21.1	15	6.18	1	3	76.7	1.18	2.58	6.16	0.43	31.8	24.5	203	6.25	4.4	1.19	3.19	84
147	59	1	1	3	1	3	168	61	21.61	1	2	4.5*3*1	pT4aN3aMX	Ⅲ	Moderately differentiated tubular adenocarcinoma	6	1.7	64.7	60.8	0.1	11	0.88	108	29.1	2.64	16	0.22	1.69	79	1.96	2.33	31.38	32.88	34.7	21.6	218	6.59	1.58	0.36	4.27	126
148	77	1	1	\	\	1	\	\	\	\	2	\	pT2N0Mx	Ⅱ	Moderately differentiated adenocarcinoma	5.1	3.3	55.1	49.7	-2.1	13.5	1.15	72	34	16	2.44	0.36	2	64.4	1.74	2.83	10.5	1.04	38.8	21.4	112	3	1.95	0.71	4.27	70
149	73	1	1	2	3	3	175	75	24.49	1	5	0.6*0.5*0.3	Pt3n2mx	Ⅲ	Moderately differentiated adenocarcinoma	3.7	1.5	68.5	58.9	1.6	12.4	1.02	82.2	27.1	3.26	16.6	1.24	5.61	79.5	\	\	\	\	31.9	17.7	143	10.25	9.22	0.58	2.85	94
150	57	1	1	3	2	1	166	66	23.95	1	5	\	pT2N0Mx	Ⅱ	Poorly differentiated adenocarcinoma	3.4	1.3	71.2	59.9	2.3	13.2	1.1	73.2	26.4	3.13	15.4	1.01	5.08	56.2	\	\	\	\	28.8	29.5	151	5.32	0.46	0.64	3.25	99
151	40	2	1	2	2	3	167	67.5	24.2	0	5	6*4.5*0.3	pT3N0MX	Ⅱ	Moderately differentiated adenocarcinoma	3.1	2.2	64.8	56.2	1.2	11.8	1.01	96.9	25.1	15.7	3.85	1.79	3.6	110.3	2.76	＜1.73	＜2.06	0.53	28.8	15.9	278	5.16	3.17	1.19	4.49	98
152	68	2	1	2	2	1	165	70	25.71	0	3	2.6*2*0.5	pT3N0MX	Ⅱ	Moderately differentiated adenocarcinoma	4.3	1.5	68.9	62.9	1.8	11.1	0.89	106.1	24.6	2.21	17	0.54	2.37	71.1	4.48	＜1.73	2.74	3.65	33.8	31.7	245	5.23	2.42	2.07	3.54	114
153	60	2	1	2	2	3	154	47	19.82	2	9	\	M1	Ⅳ	Poorly differentiated adenocarcinoma	4	0.8	78	73.1	4.2	11.5	0.98	102.5	25.2	14.9	4.34	0.57	1.7	103.1	2.71	169.57	＞1200	3.57	42.7	30.8	302	6.33	1.12	0.42	3.35	81
154	76	2	1	2	2	1	152	38	16.45	4	6	4.5*3.5*1.6	pT4aN2MX	Ⅲ	Moderately differentiated adenocarcinoma	3	1.8	68.6	56.4	1.6	11.1	0.95	110.8	22.9	3.26	15.3	5.79	9.5	110.9	1.1	2.19	3.29	30.14	28.9	26.2	233	5.56	3.21	1.8	2.99	75
155	55	2	1	2	2	1	154	44.5	18.76	2	3	\	pT1aN0MX	Ⅰ	Poorly differentiated adenocarcinoma	5.7	1.5	67.4	68.3	1.4	12.6	1.08	83.8	28.9	14.8	7.23	9.05	48.6	81.8	1.48	1.77	3.28	2.07	27.3	16.8	183	9.95	9.13	0.46	3.66	95
156	58	2	1	2	2	3	158	73	29.24	0	1	\	pT3N1Mx	Ⅲ	Poorly differentiated adenocarcinoma	3.7	1.5	67.3	63.1	2.1	12.3	0.05	88.4	24.1	15.1	6.85	0.54	1.4	101.2	1.77	＜1.73	2.81	9.84	47	29.5	243	9.74	8.07	1.25	4.49	126
157	76	1	1	2	2	1	153	42	17.94	4	7	4*3*1.3	pT4N1M1	Ⅳ	Moderately differentiated adenocarcinoma	4.6	1.6	66.1	65.7	1.7	11.5	0.98	93.8	27	15.5	3.6	0.94	2.53	101.1	881.88	4.37	24.23	4.07	41	35.7	215	6.99	5.8	0.83	4.73	139
158	74	2	1	2	1	1	154	65	27.41	2	8	4.3*3.6*1	pT3N0MX	Ⅱ	Moderately differentiated adenocarcinoma	4.6	1.2	73.6	72.3	3.2	11.4	0.97	104.5	23.4	14.8	3.51	6.7	20.69	94	1.79	3.38	5.37	0.63	31.4	26	307	7.08	5.95	0.93	2.96	68
																4.30886	1.51772	68.7506	60.6949	1.49367

## Sheet: 健康组
	年龄/岁	性别	婚姻	吸烟	饮酒	血压	身高/m	体重/kg	BMI	VTE量表	营养筛查	血栓弹力图							血栓止血									肿瘤四项				白蛋白	球蛋白	血小板	白细胞	中性粒细胞	淋巴细胞	红细胞	血红蛋白
1	52	2	1	1	2	3	1.7	60	20.76	2	0	5.7	2	60.9	56.6	-0.7	0	0	10.6	0.91	122.7	26.8	2.51	16	0.73	1.9	97.6	-	-	-	-	45.2	31.4	175	6.79	4.22	1.41	4.3	135
2	57	2	1	2	2	3	1.56	52	21.37	5	1	5.1	1.6	65.7	63.1	1	0	0	9.8	0.77	131.8	24.2	2.16	17.9	0.54	1.46	104.4	1.38	3.19	128.71	3.63	44.2	22	305	6.04	2.51	1.62	4.5	127
3	54	2	1	2	2	3	1.67	51	18.29	5	4	3.9	2	65.1	51.2	0.1	0	0	10.8	0.86	106.5	27.3	2.01	17.9	1.39	5.08	81.9	2.2	＜1.73	5.59	＜0.2	36.6	20.2	102	7.36	2.03	1.36	3.27	107
4	35	2	2	2	2	3	1.6	48	18.75	1	2	1.1	1	75.9	64.5	4.8	0	0	10.4	0.89	127.9	27.9	18.7	2.51	0.34	1.4	73.7	-	-	-	-	37.3	26.2	297	8.2	2.78	4.53	4.3	112
5	81	1	1	3	3	1	1.62	54.5	20.77	7	2	5.2	2.5	57.6	56.4	-0.9	0	0	10.6	0.84	127.8	27.6	3.16	18.2	0.23	0.51	98.8	1.59	2.74	4.55	1.13	37.3	26.7	91	6.9	3.83	1.99	5.29	154
6	71	2	1	2	2	3	1.55	52	21.64	5	2	3.9	1.2	72.4	62.1	2.3	0	0	9.9	0.77	146.1	25.1	2.16	19.5	0.69	1.65	94.7	4.41	2.99	5.24	2.35	42	26.5	227	6.38	2.99	2.58	4.13	123
7	49	2	1	2	2	3	1.62	66	25.15	2	0	4.3	1.3	70.5	62.2	1.9	0	0	11.3	0.91	96.4	32.2	2.36	18.5	0.34	1.46	85.6	1.62	3.64	＜2.06	0.36	42.4	25.6	273	6.33	3.31	2.38	4.18	131
8	60	1	1	2	2	1	1.75	95	31.02	4	0	4.9	2.5	57.8	51.5	-1.3	0	0	10.9	0.93	115.4	24.9	19.9	2.63	0.25	1.3	82.5	-	-	-	-	41.7	22.3	138	6.98	4.91	1.34	4.89	148
9	61	1	1	2	1	1	1.7	69	23.88	3	0	6.5	3.1	52.1	47.1	-3.4	0	0	11.3	0.97	106.6	30.5	19.1	2.05	0.19	0.5	81.1	4.3	＜1.73	3.53	4.41	43	17.6	92	4.18	2.71	1.13	4.83	142
10	63	2	1	2	2	3	1.5	50	22.22	3	0	4.3	1.5	68.9	61.5	1.6	0	0	10.4	0.82	132.7	24.6	2.78	17.8	0.44	1.27	86.4	5.61	5.78	33.05	1.05	41.9	24.3	139	5.44	3.42	1.51	3.99	114
11	69	1	1	2	2	1	1.78	75	23.67	3	0	2.5	1.2	72.2	63	3.3	0	0	11.7	1	98.7	23.7	15.8	6.5	4.28	13.6	80.6	3.19	2.71	＞1200	4.54	38	24.9	99	13.56	12.86	0.26	4.08	124
12	60	1	1	1	1	3	1.69	69.5	24.3	3	0	6	1.3	70.4	64.6	1.1	0	0	11.4	0.97	104.5	27.3	16.2	2.86	0.23	0.6	87.5	3.4	1.82	55.77	0.7	40.2	18	307	3.45	1.66	1.34	4.62	133
13	37	2	1	2	2	3	-	-	-	1	2	3.5	1.2	72.1	66.9	3.1	1.5	1.5	11.4	0.97	104.5	25.6	15.1	6.5	10.45	19.4	93.9	-	-	-	-	37.9	27.2	228	9.58	7.6	1.26	4.06	130
14	53	1	1	1	1	1	1.68	54.5	19.31	2	0	4.2	1.3	70.9	59.3	1.7	0	0	10.7	0.91	120.2	25.5	19.8	2.18	0.28	0.9	79.8	4	3.99	3.37	2.11	42.7	26	245	6.9	3.9	2.5	4.48	123
15	53	2	1	2	2	1	1.55	43	17.9	4	4	3	1.4	69.8	60.1	2.4	0	0	9.8	0.77	149	22.9	3.66	15.4	1.97	6.52	78.4	1.26	＜1.73	11.36	9.23	29.8	24.5	94	3.61	2.43	0.71	3.26	101
16	71	2	1	2	2	1	1.5	48	21.33	3	1	5.4	1.2	72.6	69.9	2.3	0	0	11.2	0.96	108.7	30.6	18.9	5.34	0.41	1.1	83.9	-	-	-	-	39.6	21.2	200	6.12	4.22	1.41	4.1	105
17	67	1	1	2	1	1	1.7	69	23.88	0	1	5.6	1.7	65.5	58.2	0	0	0	10.2	0.87	133.5	26.7	19.3	2.07	0.19	0.2	86.4	5.67	＜1.73	＜2.06	0.25	41.8	24.2	216	4.64	2.51	1.62	4.22	138
18	52	1	1	3	2	1	1.7	58	20.07	2	2	3.7	1.7	68.7	57.1	1.4	0	0	12	1.03	91	29.3	2.91	16.6	0.73	1.3	72.4	8.01	4.18	49.22	0.39	34.5	23	147	4.3	2.03	1.36	4.43	124
19	71	1	1	2	2	1	1.7	80	27.68	3	1	5.5	1.6	66.6	58.9	0.3	0	0	11.2	0.96	108.7	29.1	18.8	2.37	0.28	0.9	69.3	-	-	-	-	41.7	20.2	143	5.44	3.32	1.63	4.35	128
20	68	2	1	2	2	3	1.55	58	24.14	4	0	3.6	1.5	70	60.4	2	0	0	10.4	0.82	115.7	24.2	2.43	18.6	0.32	1.68	98.1	2.35	＜1.73	＜2.06	2.02	38.8	29.1	201	4.76	2.19	1.84	3.9	114
21	80	1	1	2	2	1	1.6	65	25.39	4	1	6.8	5.7	34.2	42.6	-6.6	0	0	13.3	1.14	74.4	40.8	2.1	105.1	0.19	0.4	64.5	-	-	-	-	34.6	25	176	8.78	5.63	1.9	4.44	145
22	76	2	1	2	2	3	1.5	53	23.56	4	1	4.1	1.1	73.7	63.7	2.5	0	0	11.5	0.93	92.7	25.9	2.89	17.6	0.38	1.91	84.6	-	-	-	-	37.5	25.3	264	7.38	4.59	2.04	3.07	115
23	54	2	1	2	2	3	1.65	73	26.81	2	0	5.4	1.5	67.9	59.9	0.6	0	0	10.2	0.8	137.8	26.4	2.64	20.3	0.6	2.03	81.3	2.2	2.12	6.67	0.89	38.8	31	157	6.02	4.25	1.25	4.35	134
24	49	2	1	2	2	1	1.53	68.5	29.26	2	0	6.6	1.8	59.1	60.4	-0.9	0	0	10.1	0.79	123.4	27.7	2.07	19	0.21	0.78	87.3	2.25	＜1.73	＜2.06	1.08	41.9	25.6	311	6.7	4.45	1.67	4.71	140
25	38	2	1	2	2	1	1.5	52	23.11	1	0	3.6	1.1	72.9	66.2	3.1	0.1	0.1	10.7	0.85	125.5	26.8	2.4	17.4	0.38	0.76	84.8	-	-	-	-	38.2	29.7	182	5.89	2.99	2.39	3.62	108
26	57	2	1	2	2	3	1.5	48.5	21.56	4	1	3.7	1.1	73.5	63.8	2.8	0	0	11.4	0.97	100.6	28.9	2.8	16.4	2.08	5.8	101.5	-	-	-	-	39.8	22.8	247	4.81	3.16	1.08	3.93	122
27	57	1	1	2	2	3	1.8	70	21.6	5	1	5.8	1.8	64.7	60.9	0.1	0	0	10.5	0.9	118.2	28.3	2.51	16.4	0.19	0.5	91.8	4.83	2.45	16.54	0.38	44.4	23.9	191	4.89	2.48	1.82	4.91	144
28	73	1	1	2	2	1	1.7	85	29.41	6	2	5.5	1.9	62.3	59.9	-0.1	0	0	12.8	1.09	81	27.3	2.34	16.4	0.19	0.7	77.6	2.4	2.06	9.75	1.85	39.3	21.6	172	5.2	2.59	1.6	4.84	148
29	83	1	1	2	2	1	1.55	49	20.4	5	4	3.2	1	75.7	62.8	3.2	4.3	4.3	10.6	0.91	116	29	3.77	15.7	0.59	1.3	94.8	2.08	7.09	9.54	2.01	38.4	30.6	213	4.46	2.85	1.14	3.16	69
30	43	1	1	2	1	3	1.57	62	25.15	2	0	5.4	2.4	59.3	51	-1.5	0	0	10.4	0.82	115.7	29.4	1.91	17.8	0.19	0.55	81.1	2.59	2.84	6.7	0.92	38	20.8	198	4.71	2.54	1.42	5.33	156
31	57	2	1	2	2	3	1.55	64	26.64	5	1	3.8	1.3	72	62.1	2.3	0	0	10.3	0.81	118.2	25.1	2.55	18.2	0.19	1.23	96.2	1.57	4.54	4.24	2.27	41.1	26.6	202	4.78	2.82	1.47	4.03	125
32	74	1	1	2	2	3	1.6	49	19.14	3	3	3.4	0.8	77.5	68.3	3.9	0	0	11.4	0.92	99.4	24.7	3.5	18.7	0.64	1.23	93.3	-	-	-	-	28.3	25.3	244	4.99	2.29	1.76	4.02	119
33	33	2	1	2	2	3	1.6	70	27.34	1	0	7.1	2	61.5	61.3	-1	0	0	10.8	0.86	103.3	29.9	2.64	17.1	0.2	1.01	100.4	-	-	-	-	42.7	23.4	169	4.07	2.28	1.39	4.65	122
34	24	2	2	3	2	3	1.68	59	20.9	1	1	5.1	1.4	69.3	64.6	1.5	0	0	11.9	1.02	95.1	29.8	4.04	15.6	0.27	0.6	83.6	1.05	＜1.73	2.74	1.24	40.3	26.9	256	7.41	4.48	2.05	4.02	121
35	49	2	1	2	2	3	1.6	47.5	18.55	5	3	5.9	2.3	60.7	52.2	-1.5	0	0	10.6	0.91	122.7	26.5	16.5	2.37	0.31	1.1	87.8	4.8	＜1.73	23.14	1.55	35.9	27.8	174	3.43	1.22	1.8	3.71	113
36	28	1	1	2	1	3	1.73	64	21.38	1	0	7.1	2.6	54.2	53.6	-2.7	0	0	11	0.88	102.4	29.5	2.19	17.9	0.19	1.46	97.3	-	-	-	-	47.2	20.4	207	4.53	2.68	1.25	5.36	157
37	77	1	1	2	2	3	1.65	75	27.55	4	1	7.1	3.5	47.1	48.4	-4.2	0	0	11.1	0.95	110.8	27.1	16.4	3.02	0.5	1.4	77.3	-	-	-	-	39.7	26.5	191	6.64	4.45	1.31	4.88	157
38	57	1	1	2	2	3	1.8	72	22.22	5	0	4.2	2.9	55.6	47.5	-1.6	0	0	11.2	0.9	99.1	25.6	3.16	17	0.13	0.26	102.3	5.07	2.83	22.11	0.34	49.1	22.9	232	4.79	2.88	1.38	5.09	145
39	33	1	1	2	2	3	1.7	65	22.49	1	0	6.7	2.1	58.7	56.7	-1.6	0	0	11.5	0.93	94.4	30.5	2.07	17.5	0.19	1.46	83.3	-	-	-	-	41.1	25.4	261	6.73	3.82	2.02	5.29	165
40	60	1	1	3	1	3	1.68	54	19.13	3	0	6.2	2	61	54.5	-1.3	0	0	11.2	0.9	104.3	27.7	3.43	15.9	0.7	1.85	89.9	2.08	＜1.73	3.79	10.96	37.7	19.7	172	5.14	2.6	1.83	4.55	144
41	60	2	1	2	2	3	1.57	61	24.75	3	0	5	1.5	68.6	62.9	1.3	0	0	11	0.88	108	24	2.83	17.5	0.42	0.86	95.4	2.43	2.65	3.88	1.03	42	26.7	232	7.71	6.27	0.94	3.9	119
42	46	1	1	2	1	1	1.58	67	26.84	2	1	5	2.2	61.1	54.7	-0.6	0	0	10.7	0.85	113.8	26.4	2.13	17.8	0.17	0.52	89.8	2.39	2.06	12.44	0.98	41.7	22.6	199	4.61	2.24	1.86	4.52	141
43	58	1	1	2	3	3	1.7	64	22.15	5	1	4	1.2	71.9	61.5	0	0	0	10.7	0.91	120.2	27.8	2.91	16.1	0.27	0.8	95.2	4.06	7.48	18.83	0.38	38.7	23.2	225	4.59	3.64	0.51	3.37	102
44	49	1	1	2	1	1	1.6	75	29.3	3	0	3.7	1.4	71	59.5	1.9	0	0	10.9	0.93	115.4	21.7	14.9	4.82	1.17	3.4	102.7	-	-	-	-	48.1	27.8	280	6.8	4.66	1.42	5.13	145
45	81	1	1	3	3	3	1.65	59	21.67	6	2	3.7	1.6	65.8	60.9	1.7	0	0	12.6	1.08	83.8	27.3	4.45	15.5	5.94	17.9	66.7	＜0.91	3.66	38.28	1.05	28.8	33.2	168	13.49	12.94	0.28	3.22	101
46	56	2	1	2	1	3	1.55	55	22.89	2	0	4.4	1.6	67.2	59.1	0	0	0	9.9	0.77	124.3	27.5	2.01	17.3	0.19	1.23	85.9	4.06	＜1.73	＜2.06	3.27	41.2	26.1	210	4.33	2.14	1.77	4.48	122
47	53	2	1	2	1	3	1.65	55	20.2	2	0	4.2	1.9	64.6	51	-0.1	0	0	10.4	0.89	127.9	26.4	1.53	17.4	0.26	1.1	71.1	-	-	-	-	41	19.8	151	3.7	1.11	2.08	3.38	107
48	36	2	1	2	2	3	1.57	49	19.88	1	2	6	2	63.4	57.8	-0.5	0	0	11.7	1	98.7	30.6	16.9	3.02	0.21	0.7	102.2	-	-	-	-	41.6	26.9	247	6.29	3.11	2.27	3.83	119
49	59	1	1	3	1	1	1.72	70	23.66	2	1	5.1	1.7	66.7	57.8	0.4	0	0	10.5	0.9	125.3	30.9	16.5	3.2	2.07	3.9	82.5	4.38	1.99	＜2.06	3.51	37.3	21.6	200	4.04	2.64	0.97	4.15	133
50	67	1	1	2	1	1	-	-	-	2	2	6.6	2.1	60.4	61.2	-0.8	0	0	10.9	0.93	115.4	26	18.5	3.26	1.65	5.9	85.7	-	-	-	-	34.2	25	166	16.7	15.57	0.58	4.82	163
51	46	2	1	2	2	1	1.56	72	29.59	2	0	4.2	1.5	69.2	60.5	1.5	0	0	10.2	0.8	117.7	29.3	1.75	18.3	0.26	1.46	78.8	-	-	-	-	38.2	19.3	232	4.41	2.18	1.69	3.59	114
52	17	1	1	2	2	3	1.7	43	14.88	1	3	6	1.8	62.9	55.3	-0.8	0	0	12.9	1.1	79.6	29.3	17.2	2.18	0.19	0.7	91.4	-	-	-	-	45.6	23.3	279	6.04	2.76	2.8	4.6	138
53	44	2	1	2	2	3	1.58	59	23.63	2	0	4.1	2.3	64.5	46.1	-0.8	0	0	10.2	0.87	133.5	27.4	18.1	2.3	0.19	0.8	97.3	-	-	-	-	48.2	28.1	203	4.66	68.7	1.23	4.74	144
54	52	2	1	2	2	3	1.53	42	17.94	4	3	3.8	2	64.4	56.3	0.8	0	0	10.1	0.86	136.5	23.8	16.8	2.02	18.35	39.7	80.8	-	-	-	-	36.2	17.7	122	10.02	5.14	4.38	2.59	77
55	31	2	2	2	2	3	1.62	60	22.86	1	0	4.1	1.4	72	58.8	0	0	0	10.9	0.93	115.4	28.2	16.9	2.27	0.3	0.5	95.9	-	-	-	-	45.8	31.4	282	11.71	10.54	0.89	4.15	118
56	66	1	1	1	2	3	1.68	55	19.49	3	2	4.9	2.1	62.7	51.4	-0.7	4.2	4.2	10.4	0.89	127.9	30.4	18.3	1.97	0.24	1.1	73.2	-	-	-	-	34.8	17.7	217	5.19	1.74	2.69	4.18	136
57	55	1	1	2	2	3	1.73	68	22.72	1	0	3.5	1.4	69.8	61	2.1	0	0	10.7	0.91	120.2	25.4	15.4	3.39	0.32	0.8	82.1	-	-	-	-	41.3	23.6	249	5.93	4.18	1.02	4.57	135
58	43	1	1	2	1	3	1.68	90	31.89	2	0	4.2	1.8	63.9	58.9	0.8	0	0	10.2	0.87	133.5	25.5	17.4	3.02	0.28	1.1	99.6	-	-	-	-	43.1	24.8	118	5.94	4	1.63	4.58	150
59	57	2	1	2	2	1	1.56	52	21.37	2	0	5.6	2	62.7	55.4	-0.7	-6.7	6.7	11.3	0.97	106.6	27.2	15.7	3.08	0.35	1.3	85.1	6.61	＜1.73	2.66	2.96	35.6	23.4	187	3.61	1.65	1.58	3.64	110
60	71	2	1	2	2	3	1.49	53.5	24.1	3	1	3.9	1.7	66.3	59	1.3	0	0	10.9	0.93	115.4	27.3	18.5	3.26	0.97	2.6	118.6	-	-	-	-	31.4	19.7	183	8.42	7.12	0.94	4.13	130
61	66	1	1	2	2	1	-	-	-	3	1	4.3	2.9	55.7	50.1	0	0	0	12.6	1.08	83.8	23.4	15	3.53	0.63	1.8	80.4	2.28	2.7	10.59	0.52	41.7	27.2	173	9.23	7.18	1.43	6.45	144
62	60	2	1	2	2	3	1.55	51	21.23	6	1	6.4	1.5	67.4	62.5	0.3	0	0	11.3	0.91	102.5	21.3	3.39	17.5	0.3	1.52	111	1.85	＜1.73	4.92	0.44	39	24.2	133	3.773	2.13	1.05	2.6	87
63	31	1	1	2	1	1	1.7	82	28.37	1	0	5	2.8	53.6	51	-1.8	0	0	11.1	0.95	110.8	25.6	16.1	2.63	0.5	1.1	94.5	-	-	-	-	46.3	27.4	206	10.86	9.51	0.98	4.69	139
64	61	1	1	2	1	1	1.68	57	20.2	6	3	4.9	1.3	71.7	62.7	1.6	0	0	12.3	1.05	88.4	28.2	16	5.34	0.5	1.3	88.5	-	-	-	-	33.5	28.9	172	3.63	2.4	0.61	4.08	111
65	73	1	1	2	2	1	1.71	60	20.52	4	2	5.6	2.3	58.7	53.4	-1.3	0	0	11.6	0.99	100.6	29.3	19.4	1.82	0.3	2.8	83.7	-	-	-	-	42.5	32.5	223	4.1	2.71	0.99	5.08	157
66	34	1	1	1	2	3	1.7	80	27.68	1	0	4.6	2	61.5	60.3	0.5	0	0	10.8	0.92	117.7	25.6	16.7	2.97	0.19	1.2	97	-	-	-	-	44.5	26.2	267	8.4	5.87	1.98	5.5	158
67	50	2	1	2	2	1	1.62	51	19.43	2	2	5.2	1.9	63.4	56.9	-0.1	0	0	11	0.94	113.1	26.9	17.1	2.47	0.19	1.4	106.2	-	-	-	-	44.4	28.5	253	4.29	2.99	1.06	4.25	127
68	59	1	1	3	3	1	1.65	67	24.61	2	0	4.5	1	74.4	70.3	3.1	0	0	11.3	0.97	106.6	26	15.7	3.69	0.48	1.4	82.7	1.9	4.91	7.47	1.86	44	29.3	421	8.32	5.56	2	3.54	75
69	67	1	1	2	2	1	1.6	68.5	26.76	2	0	4.4	2.1	50.2	72.6	1.2	0	0	12.5	1.07	80	24.5	15.9	6.22	1.73	6.61	84.9	1.74	3.41	34.95	6.7	37.4	20.3	163	9.51	7.75	0.86	4.98	148
70	73	2	1	2	2	1	1.65	67	24.61	3	2	4.5	1.3	71.3	61.6	1.7	0	0	11.8	0.96	89.6	26.3	2.85	19.2	0.51	2.15	71	3.33	2.01	2.23	1.54	37.2	22.5	159	3.7	1.72	1.59	3.62	110
71	55	2	1	2	1	3	1.65	81	29.75	2	0	5.2	1.4	69.7	64.9	1.5	0	0	10.3	0.81	115.7	26	3.05	19.3	0.22	1.42	85.3	1.99	1.98	5.63	＜0.2	42.3	28.8	261	7.3	3.73	2.92	4.4	125
72	41	2	1	2	2	3	1.55	48	19.98	2	2	5.8	1.3	70.1	63.8	1.1	0	0	10.9	0.93	111.8	28.4	2.28	16.3	0.19	1.2	104.5	-	-	-	-	45.5	27.4	237	7.13	4.52	1.78	4.92	147
73	53	2	1	2	2	3	2	62	25.48	2	0	5.4	1.2	71.8	65.8	1.8	0	0	10	0.76	116.3	25.1	3.05	17.2	0.23	1.91	97.3	-	-	-	-	42.1	24.7	247	6.31	4.23	1.53	3.88	122
74	81	2	1	2	2	3	1.6	72	28.13	7	2	4.9	2.2	59.3	60.1	0	0	0	12.1	1.03	91.6	27.2	14.9	4.34	7.18	24.9	68.6	-	-	-	-	30.7	23.1	259	4.72	3.76	0.56	4.16	128
75	56	1	1	2	2	3	1.58	60	24.03	2	0	4.6	2	61.1	56.2	0	0	0	10.3	0.81	110.1	27.6	4.56	17.3	0.45	2.36	99.1	-	-	-	-	44.7	32.8	241	11.66	9.73	1.09	5.48	142
76	34	2	1	2	2	3	1.52	54.5	23.59	1	0	4.2	0.9	75.6	69.8	3.4	1.5	1.5	11	0.88	102.2	23.5	2.67	16.8	0.3	0.81	77.5	2.36	＜1.73	＜2.06	1.07	34.6	24	469	7.05	5.28	1.29	2.61	76
77	50	2	1	2	2	1	1.55	61	25.39	2	0	3.8	1.2	72.5	66.1	2.9	0	0	9.9	0.85	135.1	24.5	2.44	17.6	0.42	1.2	110.2	-	-	-	-	41.6	28.7	188	5.06	2.88	1.78	4.38	120
78	75	2	1	2	2	1	1.66	68	24.68	7	2	4.3	1.3	71.9	60.1	1.7	0	0	10.7	0.91	116	25.9	1.86	18.4	1.36	3.6	64.9	1.48	＜1.73	5.23	0.31	37.5	22.9	214	4.4	2.47	1.37	3.62	108
79	61	1	1	1	2	3	1.77	81	25.85	3	0	6	2.1	61.2	58.2	-0.7	0	0	9.8	0.77	151.2	31.5	3.54	18	0.2	0.34	89.1	-	-	-	-	43.3	23.5	217	5.56	3.87	1.3	4.97	151
80	53	1	1	2	2	3	1.7	72	24.91	2	0	4.3	1.6	64.5	62.5	1.4	0	0	10.5	0.9	125.3	27.6	17	3.08	0.19	0.2	91.9	-	-	-	-	45.7	24.5	155	6	3.36	2.06	5.32	154
81	57	1	1	1	1	1	1.71	56	19.15	2	3	5.2	2.8	59.5	51.5	-1.4	0	0	12.8	1.1	76.6	28.6	15.6	3.6	1.4	4.72	76.5	1.92	3.2	38.62	2.98	38	27.8	112	10.67	8.95	1.02	3.97	114
82	72	1	1	3	2	1	1.7	71.5	24.74	4	2	4.5	1.9	63	56.7	0.3	0	0	10.5	0.83	130.2	27.7	3.16	18.1	0.13	1.02	83.9	2.45	＜1.73	11.01	0.49	46.9	29.3	131	6.49	4.55	1.28	4.61	138
83	38	1	1	1	1	3	1.68	65	23.03	1	0	4.4	2.2	60.7	51.9	-0.5	0	0	11.1	0.89	100.3	29.7	1.38	24.6	0.19	0.55	95.4	-	-	-	-	41.9	25	277	5.84	2.71	2.3	4.62	152
84	72	1	1	2	2	1	1.77	79	25.22	4	2	4.7	1.7	69.9	62.5	1.2	0	0	11.4	0.92	94.5	33	2.89	18	10.61	41.27	64.8	2.53	2.33	7.08	0.38	36.6	27.4	121	4.67	3.44	0.67	4.81	146
85	70	1	1	3	1	3	1.59	53	20.96	3	1	4.2	2.8	53.4	51.6	-1.2	0	0	11	0.94	107.9	28.7	1.56	19.2	0.19	0.36	73.9	-	-	-	-	35.2	24.6	214	3.91	1.93	1.45	4.16	141
86	25	2	1	2	2	3	1.69	105	36.76	2	1	4.4	1.3	70.8	63.9	2.1	0	0	10.9	0.87	104.3	27	3.47	17.8	0.36	1.23	106.2	-	-	-	-	45.4	27.8	252	7.57	3.92	3.07	4.56	129
87	52	1	1	1	1	3	1.66	69	25.04	2	0	5.8	2.1	59.8	56.1	-1	0	0	12	1.03	91	31.5	2.05	17.9	0.22	1.12	90.5	47.25	-	-	-	36.3	20.6	254	5.18	2.74	1.82	4.5	149
88	62	1	1	2	1	3	1.7	56	19.38	7	2	3.6	1.4	70.3	62.3	2.3	0	0	10.8	0.92	117.7	24.6	16	2	0.21	0.4	82	3.29	4.45	＜2.06	1.53	34.2	18.7	211	12.62	11.02	0.91	3.58	97
89	30	2	1	2	2	1	1.56	119	48.59	3	0	8.1	1.5	67.5	72	0.3	0	0	10.5	0.9	118.2	27.8	4.24	18.2	0.32	0.5	100.8	-	-	-	-	30.7	22.7	254	5.9	3.18	2.24	4.91	138
90	48	1	1	3	2	3	1.63	68	25.59	4	1	6.3	1.7	64.5	60.8	-0.2	0	0	11.2	0.96	104.2	29.6	2.27	17.9	0.76	1.7	71	1.97	＜1.73	4.18	0.35	40.5	24.8	207	5.59	3.17	1.37	5.37	149
91	83	2	1	2	2	3	1.46	41	19.23	4	3	3.1	1.2	72.4	64.5	3.1	0	0	10.9	0.93	115.4	26.5	2.4	16	6.83	18	79.9	1.14	3.3	14.71	0.43	32.3	22.9	227	5.62	3.85	1.2	2.37	66
92	32	2	1	2	2	3	1.6	98	38.28	2	0	5.2	1.7	65.9	61.3	0.7	0	0	10.6	0.84	114.4	25.6	3.11	17.2	0.12	0.25	89.5	-	-	-	-	40.1	27.3	138	5.13	2.99	1.7	4.02	117
93	67	1	1	2	2	1	1.74	68.5	22.63	3	0	6.2	3.5	49.2	44.3	-4	0	0	12.5	1.03	77.9	31.6	1.69	17	0.19	1.68	71.8	-	-	-	-	33.9	22.2	155	2.14	1.03	0.73	3.68	124
94	65	1	1	1	1	3	1.74	71	23.45	2	0	4.3	1.8	64.3	55.8	0.5	0	0	10.6	0.84	107.1	28	2.89	16.7	0.25	1.46	83.7	-	-	-	-	36.5	35.1	223	7.07	3.62	2.7	4.67	153
95	53	1	1	2	1	1	1.66	83	30.12	3	0	4.6	1.5	69.4	60.6	1.3	0	0	11	0.94	113.1	28.6	3.02	16.7	0.26	0.8	95	-	-	-	-	41.2	27.3	190	5.77	3.32	1.88	4.74	151
96	30	1	2	\	\	\	\	\	\	\	\	4.2	2	63	55.3	0.3	0	0	10.9	0.87	104.1	29.3	2.39	17	0.19	1.01	90.4	\	\	\	\	41.5	22.7	181	9.56	5.58	3.13	5.23	160
97	77	1	1	3	3	3	163	52	19.57	5	4	4.5	1.7	65.3	56.9	0.6	0	0	13	1.11	78.2	22	14.6	5.88	17.45	38	99.6	1.03	3.82	5.3	1.39	33.1	27	236	6.15	4.5	1.05	2.99	109
98	27	2	1	2	2	3	162	73.5	28.01	0	0	3.5	2.9	58.7	46.2	-1.1	0	0	11.8	1.01	96.9	27.6	1.39	19.2	0.27	0.8	83	\	\	\	\	37.6	27.3	145	4.37	1.49	2.46	4.72	145
99	59	1	1	2	1	1	166	70.5	25.58	2	0	4.6	1.7	66.3	58.3	0.7	0	0	10.5	0.83	118	25.2	2.16	17.2	0.11	0.15	92.4	\	\	\	\	41.2	25.5	156	4.92	2.02	2.36	4.18	133
100	32	1	1	2	2	3	173	60	20.05	1	2	4.8	1.8	62.9	58.8	0.4	0	0	10.8	0.86	105.9	32.6	3.63	16.2	0.45	1.91	89	\	\	\	\	42.5	22.7	167	9.21	6.56	1.75	4.4	128
101	69	1	1	1	1	1	170	78.5	27.16	3	0	4.5	1.7	66.7	58.3	0.8	0	0	10.3	0.81	122.4	24.9	2.44	16.8	0.28	3.05	70.7	\	\	\	\	36.2	25.6	194	6.58	3.4	2.26	4.5	137
102	31	2	1	\	\	3	\	\	\	\	\	5.2	1.8	63.9	59.5	0.3	0	0	11.2	0.96	108.7	24.1	16.4	2.18	0.36	0.7	101.5	\	\	\	\	52.4	36.9	264	6.71	3.59	2.5	4.62	134
103	57	2	1	\	\	1	\	58	\	\	0	6.4	1.4	69.2	60.6	0	0	0	10.8	0.86	111.8	24.4	3.29	16	0.35	1.69	92.2	\	\	\	\	45.6	33	277	4.78	1.69	0.21	4.62	133
104	48	2	1	2	2	3	155	66	27.47	4	0	3.1	1.2	73.5	59.5	2.6	0	0	11.7	0.95	91.4	22.9	2.83	17.2	0.19	1.23	94.1	4.32	2.53	5.78	9.2	40.3	27.7	206	3.59	2.42	0.76	3.13	104
105	86	2	1	2	2	1	148	52	23.74	3	1	4.6	1.5	67.2	64.7	1.7	0	0	13.3	1.11	75.1	25.5	4.24	16.5	2.76	9.22	68.7	1.66	＜1.73	3.63	0.25	35	29.7	173	7.13	4.33	1.97	4.07	86
106	61	1	1	2	1	1	180	83	25.63	2	1	5.2	2.4	58.4	55.1	-0.9	0	0	10.6	0.91	122.7	28.1	3.26	15.9	0.19	1.2	99.7	\	\	\	\	44.3	22.8	128	5.69	3.81	1.3	4.88	135
107	30	2	1	2	2	3	165	65	23.88	1	0	7	2.7	54.6	62.2	-1.6	0	0	9.7	0.82	149.2	24.8	15.7	2.43	0.25	1.06	114.6	2.42	1.1	19.6	＜1.5	49	30.4	223	5.68	3.13	2.16	4.71	146
108	66	2	1	2	2	3	160	62	24.22	3	0	5.2	1.8	66.5	61.3	0.7	0	0	10.8	0.86	110.3	24.9	2.34	17.4	0.17	1.19	89.8	-	-	-	-	40.2	23.4	203	4.11	1.74	1.69	4.05	119
109	80	1	1	1	3	1	167	52	18.65	4	3	4.3	1.5	69.5	53.6	0.7	2.3	2.3	11.3	0.91	96.4	35.9	2.07	19.9	0.41	2.82	69.5	0.97	2.07	5.66	＜0.2	38.7	27.4	150	4.46	2.26	1.4	3.73	122
